# Supplementary material for: Occupational Exposures, Chronic Obstructive Pulmonary Disease and Tomographic Findings in the Spanish Population
Source: Toxics. 2024 Sep 24;12(10):689. doi: 10.3390/toxics12100689 (PMC11510821; doi:10.3390/toxics12100689)
Supplement: Supplementary file 1 [file toxics-12-00689-s001.zip]

Archive with 1 entries (1 files):
- toxics-3164651-supplementary.pdf
